# Supplementary material for: Deoxyxylulose 5-Phosphate Synthase Does Not Play a Major Role in Regulating the Methylerythritol 4-Phosphate Pathway in Poplar
Source: Int J Mol Sci. 2024 Apr 10;25(8):4181. doi: 10.3390/ijms25084181 (PMC11049974; doi:10.3390/ijms25084181)
Supplement: Supplementary file 1 [file ijms-25-04181-s001.zip]

Archive with 1 entries (1 files):
- ijms-2905105-supplementary.pdf
